# Supplementary material for: Dental caries shallow-layer microbe harvest and data display method shows taxa pre-harvest spatial positions, absolute and relative abundance and diversity related to lesion pulpal depth
Source: J Oral Microbiol. 2025 Dec 4;17(1):2593129. doi: 10.1080/20002297.2025.2593129 (PMC12679847; doi:10.1080/20002297.2025.2593129)
Supplement: Supplementary material — Table S1. [file ZJOM_A_2593129_SM5852.xlsx]

## Sheet: Sterility Controls
		SUPPLEMENTARY MATERIAL:
		Manuscript Title: Dental caries shallow-layer microbe harvest and data display method shows taxa pre-harvest spatial positions, absolute and relative abundance and diversity related to lesion pulpal depth
		Table S1: Sterility control results for the 14 lesions in Figure 6
		Sterility controls for the 14 lesions in Figure 6
					Purified air over oral cavity		Surgical Motor Attachments		Collection Brushes		Carbide Burs		Operator's Gloves		Medium - BHI		Medium - PBS		Medium - Solid
		Lesion			No Growth	Growth	No Growth	Growth	No Growth	Growth	No Growth	Growth	No Growth	Growth	No Growth	Growth	No Growth	Growth	No Growth	Growth
			Subject & Tooth	Harvest Day
		a	JT #29	2019-01-29	2	1	2	0	3	0	3	0	3	0	3	0	3	0	6	0
		b	JD #14	2017-06-12	0	0	6	0	25	0	6	0	6	0	2	0	2	0	16	0
		c	AG #2	2019-03-26	3	0	2	0	2	0	2	0	1	1	3	0	3	0	6	1
		d	DS #5	2017-11-07	0	0	0	0	0	0	0	0	0	0	2	0	2	0	4	0
		e	JG #21	2018-10-16	3	0	8	0	19	0	8	0	6	0	3	0	3	0	16	0
		f	JB #7	2018-07-30	0	0	1	0	4	0	1	0	1	0	2	0	2	0	6	0
		g	JB #22	2019-08-14	3	0	8	0	28	0	8	0	8	0	3	0	3	0	18	0
		h	JB #27	2019-08-14	3	0	1	0	2	0	1	0	2	0	3	0	3	0	5	0
		i	MW3 #19	2023-10-17	3	0	5	0	18	0	6	0	6	0	4	0	4	0	12	0
		j	BN #19	2023-07-25	3	0	8	0	24	0	8	0	8	0	4	0	4	0	18	0
		k	BN #18	2023-07-25	3	0	11	0	43	0	11	0	11	0	4	0	4	0	24	0
		l	JG #28	2018-10-16	3	0	9	0	21	0	9	0	9	0	3	0	3	0	22	0
		m	MC #28	2017-02-08	0	0	1	0	2	0	1	0	1	0	3	0	3	0	6	0
		n	JB #10	2018-07-30	0	0	9	0	30	0	9	0	9	0	3	0	3	0	22	0
		n =			26	1	71	0	221	0	73	0	71	1	42	0	42	0	181	1
		Total tested =			27		71		221		73		72		42		42		182
		% No Growth =			0.962963		1		1		1		0.986111		1		1		0.994505
							Overall % No Growth =	0.99589
